# Supplementary material for: Label-Free Comparative Proteomics Analysis Revealed Heat Stress Responsive Mechanism in Hypsizygus marmoreus
Source: Front Microbiol. 2021 Jan 5;11:541967. doi: 10.3389/fmicb.2020.541967 (PMC7813762; doi:10.3389/fmicb.2020.541967)
Supplement: Supplementary file 3 [file Data_Sheet_3.xlsx]

## Sheet: Data Sheet
Supplementary Table 3 Primers used in RT-qPCR reactions
UniProt ID	Forward sequence (5′-3′)	Reverse sequence (5′-3′)
A0A369JDY8	GAAGAGCGTCAGCATCTCCA	CGTCTGCGCTACATGTCTCT
A0A369KA55	GCATGACTGCCTTCAGCAAC	CAACGTTGAAGGCCAAGACG
A0A369K6X3	CCCCGTTATTTCCCCCACTC	GATCCTGGGGTGAAGGTGTG
A0A369JBY3	CCTCGTTCCTCTGCTTGACC	TCACCTGCGTCGGAATAACC
A0A369JMQ9	GTACGAGGAGGGCGGTTATG	TGATTCTTTTTGGCGCCTGC
A0A369JUH3	GAGAAATCCGCCACAGACGA	TCCGAACTGGTCGTAAACGG
A0A369JLF5	TCTCTCGTCCCGAAGGTTCT	CTCATCGACATCCTCGTCGG
A0A369JVD2	CTACCAGCGACTTTGACCGT	AGGATACCCTCCTCTACGGC
A0A369JAL1	TTGACGCCCTCAAAGTCCTC	CTTCTCAACGACGGACTGCT
A0A369JBW1	GGGCACTTGGCAAACTGAAG	CTTGCGGAAGAGGTCCATGT
A0A369JNN0	CAAGTCGAACGTCCACGAGA	GTCACCGGAGAGAATAGCCG
A0A369JUF6	GCAAAACGACCGGGTTGAAA	AATCGACGACCGATGAGACG
A0A369JS72	TCATCATGGACGACTGCGAG	CGATCTCGCTGATGAGGTCC
A0A369K5N3	GGTGCTCCGTTGTTCGTTTC	ATCGTGCATTGCCTTCTGGA
A0A369JWX6	TACGTCCAAGTCCACGTTCG	CTTGCTCCGGAGTCATGGTT
A0A369J8H2	GGCGGAAGCAACTATGCAAC	TCTTGGGTCCAGCCATTTCC
A0A369J9Y1	CTTCCCTACGCCTACGATGG	TGAACTTCAGAGCAGCCTGG
A0A369JWT4	GCAGAGACCCCAACCGTTTA	CCAATGCTGAGACGAGGGTT
A0A369K557	GGAATCGAGTCCCTGTCGTC	GTCGGGTTCACTCTCCTTGG
A0A369K9Z4	ACTCAAACACAACCGCAAGC	TGTACTGCCGAGCACACAAT
A0A369JF09	CGGAGATCGTCGGAAAGAGG	GGCAACTACGGGGAACTCAA
